# Supplementary material for: Unravelling the genomic landscape of Canadian Borrelia burgdorferi: a comparison across global strains
Source: Microb Genom. 2026 Jan 8;12(1):001606. doi: 10.1099/mgen.0.001606 (PMC12813429; doi:10.1099/mgen.0.001606)
Supplement: Uncited Supplementary Material 2. [file mgen-12-01606-s002.xlsx]

## Sheet: Summary
Table S1. Borrelia strains used for pangenome and phylogenetic analyses
Table S2. Annotation statistics for the 13 sequenced Borrelia strains
Table S3. Average nucleotide identity of the 13 sequenced Borrelia strains
Table S4. Replicon content in the 13 sequenced Borrelia strains
Table S5. Replicon length of the 13 sequenced Borrelia strains
Table S6. Replicon GC content of the 13 sequenced Borrelia strains
Table S7. Replicon coverage relative to the chromosome of the 13 sequenced Borrelia strains

## Sheet: Table S1
Strain	Accession number	Pangenome	Phylogeny
Borrelia_americana_SCW41	GCA_030445085.2		X
Borrelia_andersonii_MOD-5	GCA_032595975.2		X
Borrelia_burgdorferi_297	GCA_040790795.1	X	X
Borrelia_burgdorferi_80a	GCA_030439665.2	X	X
Borrelia_burgdorferi_Am293	GCA_030439605.2	X	X
Borrelia_burgdorferi_Am315	GCA_030445065.2	X	X
Borrelia_burgdorferi_B31-5A4	GCA_024662195.1	X	X
Borrelia_burgdorferi_B31_2024	GCA_040790805.1	X	X
Borrelia_burgdorferi_B31_NRZ	GCA_002151505.1	X	X
Borrelia_burgdorferi_B31_ref	GCA_000008685.2	X	X
Borrelia_burgdorferi_B331	GCA_002442595.2	X	X
Borrelia_burgdorferi_B379	GCA_024662175.1	X	X
Borrelia_burgdorferi_B408	GCA_024662155.1	X	X
Borrelia_burgdorferi_B500	GCA_019464575.1	X	X
Borrelia_burgdorferi_Bb16-134	GCA_040790755.1	X	X
Borrelia_burgdorferi_Bb16-15-2	GCA_040790785.1	X	X
Borrelia_burgdorferi_Bb16-150	GCA_040790745.1	X	X
Borrelia_burgdorferi_Bb16-183	GCA_040790735.1	X	X
Borrelia_burgdorferi_Bb16-23-2	GCA_040790765.1	X	X
Borrelia_burgdorferi_Fr93	GCA_032595375.2	X	X
Borrelia_burgdorferi_GMT-0122	GCA_040790715.1	X	X
Borrelia_burgdorferi_JD1	GCA_000166655.2	X	X
Borrelia_burgdorferi_MM1	GCA_003367295.1	X	X
Borrelia_burgdorferi_N40	GCA_000166635.2	X	X
Borrelia_burgdorferi_NE_5248	GCA_030445025.2	X	X
Borrelia_burgdorferi_NE_5261	GCA_030445005.2	X	X
Borrelia_burgdorferi_NE_5267	GCA_030439625.2	X	X
Borrelia_burgdorferi_P1286	GCA_040790775.1	X	X
Borrelia_burgdorferi_PAbe	GCA_002151485.1	X	X
Borrelia_burgdorferi_PAli	GCA_002151465.1	X	X
Borrelia_burgdorferi_PFhe_I	GCA_040819585.1	X	X
Borrelia_burgdorferi_Sh-2-82	GCA_030440345.2	X	X
Borrelia_burgdorferi_ZS7	GCA_000021405.1	X	X
Borrelia_finlandensis_Z11	GCA_030438365.2		X
Borrelia_kurtenbachii_25015	GCA_040790725.1		X

## Sheet: Table S2
Strain	Genome size	# replicons	# of annotated genes
B. afzelii B023	1264381	13	1226
B. burgdorferi 297	1342185	16	1286
B. burgdorferi B31	1231846	12	1206
B. burgdorferi Bb16-134	1337679	16	1340
B. burgdorferi Bb16-150	1388621	18	1369
B. burgdorferi Bb16-15-2	1401150	18	1386
B. burgdorferi Bb16-183	1408889	18	1396
B. burgdorferi Bb16-23-2	1415378	19	1407
B. burgdorferi GMT-0122	1305281	14	1252
B. burgdorferi P1286	1435686	17	1420
B. garinii 103362	1213947	10	1175
B. hermsii HSI-sero26	1459555	11	1438
B. kurtenbachii 25015	1264094	15	1244

## Sheet: Table S3
	Borrelia burgdorferi Bb16-15-2	Borrelia burgdorferi Bb16-23-2	Borrelia burgdorferi 297	Borrelia burgdorferi GMT-0122	Borrelia burgdorferi Bb16-183	Borrelia burgdorferi B31	Borrelia burgdorferi P1286	Borrelia burgdorferi Bb16-134	Borrelia burgdorferi Bb16-150	Borrelia kurtenbachii 25015	Borrelia garinii 103362	Borrelia afzelii BO23	Borrelia hermsii HSI-sero26
Borrelia burgdorferi Bb16-15-2
Borrelia burgdorferi Bb16-23-2	99.8786
Borrelia burgdorferi 297	99.1343	99.172
Borrelia burgdorferi GMT-0122	99.1045	99.1098	99.6609
Borrelia burgdorferi Bb16-183	98.9773	99.0258	99.689	99.607
Borrelia burgdorferi B31	98.8791	98.8347	98.8919	98.9049	99.0248
Borrelia burgdorferi P1286	98.8526	98.7689	98.8741	98.9652	98.9584	99.919
Borrelia burgdorferi Bb16-134	98.689	98.7057	98.5781	98.8593	98.8473	98.8611	99.0196
Borrelia burgdorferi Bb16-150	98.5321	98.4282	98.5369	98.7547	98.7555	98.8049	98.837	99.5521
Borrelia kurtenbachii 25015	93.9217	93.9154	93.9817	94.0804	94.097	93.9863	93.8693	94.0016	93.8082
Borrelia garinii 103362	91.1636	91.2194	91.1554	91.2701	91.2095	91.2711	91.0947	91.2503	91.0567	91.2385
Borrelia afzelii BO23	90.8619	90.9672	90.9655	91.056	91.1395	91.2435	91.0839	91.0288	90.9299	91.1825	92.4758
Borrelia hermsii HSI-sero26	77.9675	77.9274	77.7724	77.9741	77.8807	77.9081	78.0354	77.9257	77.9589	77.6468	77.8771	77.8963

## Sheet: Table S4
Replicon	burgdorferi									kurtenbachii	garinii	afzelii	hermsii	Count
	297	Bb16-15-2	Bb16-23-2	Bb16-134	Bb16-150	Bb16-183	B31	GMT-0122	P1286	25015	103362	BO23	HSI-sero26
chromosome	x	x	x	x	x	x	x	x	x	x	x	x	x	13	100	%
cp26	x	x	x	x	x	x	x	x	x	x	x	x		12	92.3077	%
cp28-8													x	1	7.69231	%
cp32-1		x	x	x		x								4	30.7692	%
cp32-10		x	x	x	x									4	30.7692	%
cp32-11	x					x		x						3	23.0769	%
cp32-12					x									1	7.69231	%
cp32-13			x	x						x				3	23.0769	%			Replicon present in:
cp32-3	x					x	x		x	x	x	x		7	53.8462	%			13 strains
cp32-4	x	x	x		x	x	x	x	x	x		x	x	11	84.6154	%			12 strains
cp32-5		x			x		x					x		4	30.7692	%			11 strains
cp32-6		x	x			x				x	x			5	38.4615	%			10 strains
cp32-7	x	x			x	x			x					5	38.4615	%
cp32-8				x		x		x	x	x				5	38.4615	%
cp32-9			x	x	x		x		x	x				6	46.1538	%
cp9		x	x	x	x					x		x		6	46.1538	%
lp12													x	1	7.69231	%
lp17	x	x	x	x	x	x	x	x	x	x	x	x		12	92.3077	%
lp21								x	x					2	15.3846	%
lp25	x	x	x	x	x	x		x	x	x				9	69.2308	%
lp28-1	x				x		x							3	23.0769	%
lp28-2				x	x		x		x					4	30.7692	%
lp28-3	x	x	x		x	x	x	x	x	x		x		10	76.9231	%
lp28-4	x	x	x	x	x	x		x	x		x	x		10	76.9231	%
lp28-5	x					x		x						3	23.0769	%
lp28-6	x	x	x			x		x		x				6	46.1538	%
lp28-7						x					x	x		3	23.0769	%
lp28-8		x	x									x		3	23.0769	%
lp32-10											x			1	7.69231	%
lp36	x	x	x	x	x	x	x	x	x	x	x			11	84.6154	%
lp38	x		x	x	x				x			x		6	46.1538	%
lp5			x	x										2	15.3846	%
lp54	x	x	x	x	x	x	x	x	x	x	x	x		12	92.3077	%
lp56		x							x					2	15.3846	%
lpB58													x	1	7.69231	%
lpE27													x	1	7.69231	%
lpF27													x	1	7.69231	%
lpG27													x	1	7.69231	%
lpN31													x	1	7.69231	%
lpV47+lpT28													x	1	7.69231	%
megaplasmid													x	1	7.69231	%

## Sheet: Table S5
Replicon	burgdorferi									kurtenbachii	garinii	afzelii	hermsii
	297	Bb16-15-2	Bb16-23-2	Bb16-134	Bb16-150	Bb16-183	B31	GMT-0122	P1286	25015	103362	BO23	HSI-sero26
chromosome	916773	910048	910079	902698	902797	909471	907880	908738	907632	897798	903064	903339	925962
cp26	26512	26529	26528	26515	26498	26522	26498	26519	28647	26357	27039	26526
cp28-8													29977
cp32-1		30374	30380	30221		14883
cp32-10		30151	30140	30167	30154
cp32-11	11448					30440		30321
cp32-12					27767
cp32-13			30784	30312						12654
cp32-3	29914					30951	12666		30222	30462	29563	31282
cp32-4	30306	30350	30037		15914	30301	30468	30305	30300	12278		31222	29838
cp32-5		29433			29615		30678					30769
cp32-6		30461	30826			30645				26479	30422
cp32-7	21164	30526			17483	21335			30801
cp32-8				29617		30841		30031	30884	10822
cp32-9			30180	30666	30665		12294		30655	30366
cp9		8707	9381	8831	8722					9499		8899
lp12													11678
lp17	17973	18115	18208	20583	20658	18015	16930	17907	16930	34808	20892	22816
lp21								27454	18812
lp25	24977	24940	24969	24220	24216	24966		24972	24443	32056
lp28-1	25270				23907		30068
lp28-2				29775	29776		29924		29925
lp28-3	28868	28600	28709		30909	28856	28636	28813	28636	22640		27192
lp28-4	29837	28349	27762	29570	29824	29371		29966	27430		41313	24709
lp28-5	27879					27192		27233
lp28-6	26823	29346	29370			30035		29345		30870
lp28-7						30064					26502	25887
lp28-8		27456	26220									30671
lp32-10											25710
lp36	23696	25583	25583	28949	30842	23693	36921	23677	36922	18217	36993
lp38	30318		30320	39050	37880				38863			36208
lp5			4753	5259
lp54	53850	53698	53667	54723	53841	53905	53670	53878	53666	53176	57456	49245
lp56		21179							53185
lpB58													58131
lpE27													25591
lpF27													25865
lpG27													26969
lpN31													30696
lpV47+lpT28													94070
megaplasmid													182755

## Sheet: Table S6
Replicon	burgdorferi									kurtenbachii	garinii	afzelii	hermsii
	297	Bb16-15-2	Bb16-23-2	Bb16-134	Bb16-150	Bb16-183	B31	GMT-0122	P1286	25015	103362	BO23	HSI-sero26
chromosome	0.284576	0.286137	0.286094	0.286341	0.286357	0.285562	0.285378	0.285664	0.285453	0.285888	0.283116	0.28269	0.298317
cp26	0.262032	0.263561	0.263533	0.263511	0.263152	0.262348	0.263001	0.262868	0.272629	0.263611	0.259218	0.259067
cp28-8													0.301464
cp32-1		0.292191	0.292034	0.292644		0.265941
cp32-10		0.29402	0.293232	0.292505	0.292432
cp32-11	0.254804					0.290309		0.28782
cp32-12					0.280693
cp32-13			0.289469	0.291634						0.259681
cp32-3	0.287859					0.289942	0.255329		0.288498	0.295023	0.29087	0.288792
cp32-4	0.291955	0.290082	0.289876		0.270139	0.292565	0.292438	0.291998	0.292904	0.26185		0.288803	0.301997
cp32-5		0.293004			0.291575		0.293696					0.291495
cp32-6		0.291881	0.291248			0.290912				0.295706	0.291664
cp32-7	0.288273	0.289425			0.271693	0.288399			0.290737
cp32-8				0.292096		0.291009		0.291099	0.291348	0.260858
cp32-9			0.293572	0.289832	0.289972		0.264845		0.293101	0.291016
cp9		0.237625	0.238674	0.238931	0.24272					0.238341		0.23497
lp12													0.281898
lp17	0.238636	0.239691	0.239126	0.243113	0.242812	0.237857	0.230715	0.238733	0.230715	0.239428	0.245501	0.233696
lp21								0.218984	0.206251
lp25	0.253593	0.253408	0.253114	0.231751	0.231252	0.253585		0.253564	0.24011	0.245789
lp28-1	0.330629				0.243569		0.33228
lp28-2				0.315869	0.315959		0.3156		0.315689
lp28-3	0.250312	0.250594	0.250409		0.249054	0.250208	0.25014	0.249922	0.25014	0.327562		0.247536
lp28-4	0.245769	0.2447	0.243246	0.245012	0.245541	0.244935		0.245945	0.245133		0.252995	0.238132
lp28-5	0.243839					0.244116		0.243932
lp28-6	0.320583	0.318067	0.317978			0.321425		0.317942		0.316553
lp28-7						0.315361					0.320542	0.319504
lp28-8		0.321824	0.314455									0.312934
lp32-10											0.269039
lp36	0.254431	0.252902	0.252941	0.30609	0.317522	0.253999	0.269034	0.25434	0.269027	0.242905	0.254264
lp38	0.252127		0.252144	0.259846	0.260639				0.260479			0.23492
lp5			0.23522	0.235596
lp54	0.280873	0.281184	0.281178	0.280869	0.281254	0.281402	0.281256	0.281098	0.281463	0.281443	0.265682	0.272089
lp56		0.248831							0.272633
lpB58													0.305654
lpE27													0.310343
lpF27													0.316953
lpG27													0.328785
lpN31													0.310496
lpV47+lpT28													0.315648
megaplasmid													0.311127

## Sheet: Table S7
Replicon	burgdorferi									kurtenbachii	garinii	afzelii	hermsii
	297	Bb16-15-2	Bb16-23-2	Bb16-134	Bb16-150	Bb16-183	B31	GMT-0122	P1286	25015	103362	B023	HSI-sero26
chromosome	1	1	1	1	1	1	1	1	1	1	1	1	1
cp26	2.26	1.3	1.41	2.08	1.42	1.29	1.59	1.17	1.85	1.65	1.85	3.74
cp28-8													1.92
cp32-1		1.02	1.2	0.91		0.72
cp32-10		0.5	0.68	0.63	0.57
cp32-11	1.16					0.68		1.19
cp32-12					1.07
cp32-13			0.97	0.87						0.84
cp32-3	4.51					0.82	1.21		1.51	3.17	1.51	2.73
cp32-4	2.48	0.72	1.03		0.8	0.72	1.43	1.28	1.57	1.05	1.57	5.86	1.85
cp32-5		0.74			0.46		3.41					4.27
cp32-6		0.73	0.88			0.54				2.44
cp32-7	2.87	0.67			0.56	0.54			1.1		1.1
cp32-8				1.23		0.8		1.72	2.15	1.69	2.15
cp32-9			0.64	0.9	0.71		0.58		1.1	1.63	1.1
cp9		5.43	6.05	5.98	5.22					9.29		3.85
lp12													3.43
lp17	3.33	2.22	2.32	4.55	2.89	1.85	1.97	1.77	6.8	2.2	6.8	4.55
lp21								1.94	1.57		1.57
lp25	1.08	1.23	1.08	1.08	1.25	0.94		0.54	1.33	0.86	1.33
lp28-1	0.93				1.41		0.48
lp28-2				1.16	0.92		1.51		2.17		2.17
lp28-3	1.26	1.07	1.14		1.28	1.16	0.72	1.07	2.39	1.05	2.39	1.45
lp28-4	1.56	1.2	1.38	1.46	1.3	1.1		0.82	2.6		2.6	1.81
lp28-5	0.58					1.24		0.74
lp28-6	2.66	1.6	1.45			1.4		1.6		1.97
lp28-7						0.69						1.48
lp28-8		1.32	0.93									1.56
lp32-10
lp36	2.94	2.22	2.07	2.25	1.77	2.62	2.58	1.79	2.76	3.28	2.76
lp38	2.29		2.24	1.61	1.16				2.47		2.47	1.56
lp5			4.26	4.88
lp54	1.56	1.64	1.65	1.46	1.37	1.22	1.72	1.5	2.86	1.95	2.86	2.38
lp56		1.07							1.22		1.22
lpB58													1.63
lpE27													1.52
lpF27													0.91
lpG27													3.83
lpN31													2.54
lpV47+lpT28													0.72
megaplasmid													0.98
